# Supplementary material for: Minocycline reduces intracerebral hemorrhage–induced white matter injury in piglets
Source: CNS Neurosci Ther. 2019 Sep 26;25(10):1195–206. doi: 10.1111/cns.13220 (PMC6776747; doi:10.1111/cns.13220)
Supplement: Supplementary file 2 [file CNS-25-1195-s002.xlsx]

## Sheet: Sheet1
Table 2. Neurological Examination Grading Scale for the Miniature Pig
Signs	Description	Score
Appetite	All food consumed	0
	More than 50% food consumed	1
	50% food consumed	2
	Less than 50% food consumed	3
	No food consumed	4
Standing position	Normal standing position	0
	Unstable when standing	1
	Standing with support (leaning against wall)	2
	Stands up on stimulation	3
	Lying down: unresponsive to stimulation	4
	Immobile	5
Head position	Head erect	0
	Head raised on stimulation	1
	Unable to raise head	2
Utterance	Normal spontaneous vocalization	0
	Vocalizes on stimulation	1
	No vocalization	2
Gait	Walking with vitality	0
	Spontaneous unstable walking	1
	Unstable walking on stimulation	2
	Unable to walk	3
Motor function
Forelimb	No motor disturbances	0
	Some contralateral weakness (instability during movement)	1
	Moderate contralateral paresis (instability on standing)	2
	Severe contralateral paresis	3
	Complete contralateral paralysis	4
Hind limb	No motor disturbances	0
	Some contralateral weakness (instability during movement)	1
	Moderate contralateral paresis (instability on standing)	2
	Severe contralateral paresis	3
	Complete contralateral paralysis	4
Face	Symmetric (during rest and movement)	0
	Facial palsy	1
